# Supplementary material for: Top-Down Proteomics Identifies Plasma Proteoform Signatures of Liver Cirrhosis Progression
Source: Mol Cell Proteomics. 2024 Nov 8;23(12):100876. doi: 10.1016/j.mcpro.2024.100876 (PMC11664408; doi:10.1016/j.mcpro.2024.100876)
Supplement: Table S3 [file mmc3.xlsx]

## Sheet: Table S3
Table S3. Biological Process significantly (qvalue <0.05) overrepresented in the three different clusters of Proteoforms shown in Figure 2.
Biological Process highlighted in bold in column 'Description' were represented in Figure 2C. The ‘geneID’ column contains the Gene Symbol that encodes the Proteoforms present in each cluster
No.	Cluster	ID	Description	GeneRatio	BgRatio	pvalue	p.adjust	qvalue	geneID	Count
1	C1	GO:0006959	humoral immune response	2024-05-17	258/18870	2.48660599842037e-06	0.00133779	0.000824506	PPBP/HRG/C4A/C4B/DEFB1	5
2	C1	GO:2000425	regulation of apoptotic cell clearance	2024-02-17	10/18870	3.42309470855408e-05	0.00625068	0.00385241	C4A/C4B	2
3	C1	GO:0050766	positive regulation of phagocytosis	2024-03-17	72/18870	3.48551172844038e-05	0.00625068	0.00385241	SOD1/C4A/C4B	3
4	C1	GO:0061844	antimicrobial humoral immune response mediated by antimicrobial peptide	2024-03-17	83/18870	5.33696368838791e-05	0.00717822	0.00442406	PPBP/HRG/DEFB1	3
5	C1	GO:0050764	regulation of phagocytosis	2024-03-17	100/18870	9.30393778268339e-05	0.010011	0.00616998	SOD1/C4A/C4B	3
6	C1	GO:0010951	negative regulation of endopeptidase activity	2024-03-17	128/18870	0.000193382	0.0158906	0.00979367	SERPINA1/SERPINA3/HRG	3
7	C1	GO:0019730	antimicrobial humoral response	2024-03-17	133/18870	0.000216531	0.0158906	0.00979367	PPBP/HRG/DEFB1	3
8	C1	GO:0010466	negative regulation of peptidase activity	2024-03-17	137/18870	0.000236292	0.0158906	0.00979367	SERPINA1/SERPINA3/HRG	3
9	C1	GO:0045807	positive regulation of endocytosis	2024-03-17	155/18870	0.00033966	0.0203041	0.0125138	SOD1/C4A/C4B	3
10	C1	GO:0006958	complement activation, classical pathway	2024-02-17	42/18870	0.000643942	0.0313281	0.0193081	C4A/C4B	2
11	C1	GO:0006935	chemotaxis	2024-04-17	468/18870	0.000687677	0.0313281	0.0193081	PPBP/HRG/DEFB1/CCL14	4
12	C1	GO:0042330	taxis	2024-04-17	470/18870	0.000698768	0.0313281	0.0193081	PPBP/HRG/DEFB1/CCL14	4
13	C1	GO:0006953	acute-phase response	2024-02-17	48/18870	0.000840955	0.0323167	0.0199174	SERPINA1/SERPINA3	2
14	C1	GO:0043277	apoptotic cell clearance	2024-02-17	48/18870	0.000840955	0.0323167	0.0199174	C4A/C4B	2
15	C1	GO:0051346	negative regulation of hydrolase activity	2024-03-17	218/18870	0.000917545	0.0329093	0.0202826	SERPINA1/SERPINA3/HRG	3
16	C1	GO:0002455	humoral immune response mediated by circulating immunoglobulin	2024-02-17	55/18870	0.00110301	0.0349058	0.021513	C4A/C4B	2
17	C1	GO:0045861	negative regulation of proteolysis	2024-03-17	235/18870	0.00113968	0.0349058	0.021513	SERPINA1/SERPINA3/HRG	3
18	C1	GO:0006909	phagocytosis	2024-03-17	237/18870	0.00116785	0.0349058	0.021513	SOD1/C4A/C4B	3
19	C1	GO:0006826	iron ion transport	2024-02-17	59/18870	0.00126819	0.0359098	0.0221319	CP/HRG	2
20	C1	GO:2001244	positive regulation of intrinsic apoptotic signaling pathway	2024-02-17	64/18870	0.00149031	0.0400893	0.0247077	SOD1/UBB	2
21	C1	GO:0006956	complement activation	2024-02-17	67/18870	0.00163187	0.0418068	0.0257663	C4A/C4B	2
22	C1	GO:0006879	intracellular iron ion homeostasis	2024-02-17	73/18870	0.00193349	0.0452269	0.0278741	SOD1/CP	2
23	C1	GO:0051881	regulation of mitochondrial membrane potential	2024-02-17	73/18870	0.00193349	0.0452269	0.0278741	SOD1/UBB	2
24	C1	GO:0052548	regulation of endopeptidase activity	2024-03-17	288/18870	0.00204153	0.0452503	0.0278885	SERPINA1/SERPINA3/HRG	3
25	C1	GO:0030100	regulation of endocytosis	2024-03-17	291/18870	0.00210271	0.0452503	0.0278885	SOD1/C4A/C4B	3
26	C2	GO:0033700	phospholipid efflux	2024-03-07	14/18870	1.13583233138725e-08	4.79518144291246e-06	1.57219063702048e-06	APOA1/APOE/APOC1	3
27	C2	GO:0034375	high-density lipoprotein particle remodeling	2024-03-07	16/18870	1.74687848557831e-08	4.79518144291246e-06	1.57219063702048e-06	APOA1/APOE/APOC1	3
28	C2	GO:0034377	plasma lipoprotein particle assembly	2024-03-07	27/18870	9.10836500126492e-08	1.55308523737314e-05	5.09208274548572e-06	APOA1/APOE/APOC1	3
29	C2	GO:0065005	protein-lipid complex assembly	2024-03-07	30/18870	1.26366873088071e-07	1.55308523737314e-05	5.09208274548572e-06	APOA1/APOE/APOC1	3
30	C2	GO:0034368	protein-lipid complex remodeling	2024-03-07	33/18870	1.69736091516191e-07	1.55308523737314e-05	5.09208274548572e-06	APOA1/APOE/APOC1	3
31	C2	GO:0034369	plasma lipoprotein particle remodeling	2024-03-07	33/18870	1.69736091516191e-07	1.55308523737314e-05	5.09208274548572e-06	APOA1/APOE/APOC1	3
32	C2	GO:0034367	protein-containing complex remodeling	2024-03-07	35/18870	2.03550057468192e-07	1.59641402214339e-05	5.23414433489637e-06	APOA1/APOE/APOC1	3
33	C2	GO:0071827	plasma lipoprotein particle organization	2024-03-07	50/18870	6.08107610432564e-07	4.17313847659347e-05	1.36824212347327e-05	APOA1/APOE/APOC1	3
34	C2	GO:0071825	protein-lipid complex organization	2024-03-07	53/18870	7.26465517060479e-07	4.43143965406892e-05	1.45293103412096e-05	APOA1/APOE/APOC1	3
35	C2	GO:0034381	plasma lipoprotein particle clearance	2024-03-07	55/18870	8.13316510673384e-07	4.46510764359688e-05	1.46396971921209e-05	APOA1/APOE/APOC1	3
36	C2	GO:0033344	cholesterol efflux	2024-03-07	73/18870	1.9226289181765e-06	9.59566614617181e-05	3.14612004792518e-05	APOA1/APOE/APOC1	3
37	C2	GO:0032371	regulation of sterol transport	2024-03-07	80/18870	2.53693237249691e-06	0.000107137	3.51267559268802e-05	APOA1/APOE/APOC1	3
38	C2	GO:0032374	regulation of cholesterol transport	2024-03-07	80/18870	2.53693237249691e-06	0.000107137	3.51267559268802e-05	APOA1/APOE/APOC1	3
39	C2	GO:0097006	regulation of plasma lipoprotein particle levels	2024-03-07	91/18870	3.74463468047864e-06	0.000146843	4.81453030347253e-05	APOA1/APOE/APOC1	3
40	C2	GO:1905918	regulation of CoA-transferase activity	2024-02-07	10/18870	5.30062556627713e-06	0.000186688	6.12090488340953e-05	APOA1/APOE	2
41	C2	GO:0015914	phospholipid transport	2024-03-07	103/18870	5.44080434080847e-06	0.000186688	6.12090488340953e-05	APOA1/APOE/APOC1	3
42	C2	GO:0034370	triglyceride-rich lipoprotein particle remodeling	2024-02-07	12/18870	7.77150377005814e-06	0.000237031	7.77150377005814e-05	APOA1/APOE	2
43	C2	GO:0034372	very-low-density lipoprotein particle remodeling	2024-02-07	12/18870	7.77150377005814e-06	0.000237031	7.77150377005814e-05	APOA1/APOE	2
44	C2	GO:0034380	high-density lipoprotein particle assembly	2024-02-07	13/18870	9.18288157977504e-06	0.000265337	8.69957202294477e-05	APOA1/APOE	2
45	C2	GO:0030301	cholesterol transport	2024-03-07	128/18870	1.04605825144693e-05	0.000280028	9.18125896215878e-05	APOA1/APOE/APOC1	3
46	C2	GO:2001140	positive regulation of phospholipid transport	2024-02-07	14/18870	1.07114687891852e-05	0.000280028	9.18125896215878e-05	APOA1/APOE	2
47	C2	GO:0042157	lipoprotein metabolic process	2024-03-07	135/18870	1.22737263871191e-05	0.000282671	9.26790233920546e-05	APOA1/APOE/APOC1	3
48	C2	GO:0090205	positive regulation of cholesterol metabolic process	2024-02-07	15/18870	1.23572031189406e-05	0.000282671	9.26790233920546e-05	APOA1/APOE	2
49	C2	GO:2001138	regulation of phospholipid transport	2024-02-07	15/18870	1.23572031189406e-05	0.000282671	9.26790233920546e-05	APOA1/APOE	2
50	C2	GO:0008203	cholesterol metabolic process	2024-03-07	140/18870	1.36886736154343e-05	0.000295278	9.68124450565757e-05	APOA1/APOE/APOC1	3
51	C2	GO:0015918	sterol transport	2024-03-07	141/18870	1.39840198415054e-05	0.000295278	9.68124450565757e-05	APOA1/APOE/APOC1	3
52	C2	GO:0032488	Cdc42 protein signal transduction	2024-02-07	17/18870	1.59998641212457e-05	0.000312497	0.000102458	APOA1/APOE	2
53	C2	GO:1902652	secondary alcohol metabolic process	2024-03-07	150/18870	1.68339082820922e-05	0.000312497	0.000102458	APOA1/APOE/APOC1	3
54	C2	GO:0015748	organophosphate ester transport	2024-03-07	152/18870	1.75153465746959e-05	0.000312497	0.000102458	APOA1/APOE/APOC1	3
55	C2	GO:0032368	regulation of lipid transport	2024-03-07	153/18870	1.7862799232974e-05	0.000312497	0.000102458	APOA1/APOE/APOC1	3
56	C2	GO:0034384	high-density lipoprotein particle clearance	2024-02-07	18/18870	1.79966663342374e-05	0.000312497	0.000102458	APOA1/APOE	2
57	C2	GO:0016125	sterol metabolic process	2024-03-07	154/18870	1.82147786757998e-05	0.000312497	0.000102458	APOA1/APOE/APOC1	3
58	C2	GO:0043691	reverse cholesterol transport	2024-02-07	20/18870	2.23409031836495e-05	0.000371671	0.000121859	APOA1/APOE	2
59	C2	GO:1905952	regulation of lipid localization	2024-03-07	183/18870	3.05179869226656e-05	0.000492776	0.000161566	APOA1/APOE/APOC1	3
60	C2	GO:0034114	regulation of heterotypic cell-cell adhesion	2024-02-07	24/18870	3.24301662228693e-05	0.00050869	0.000166784	APOA1/FGA	2
61	C2	GO:0010875	positive regulation of cholesterol efflux	2024-02-07	27/18870	4.12208478369573e-05	0.000611628	0.000200534	APOA1/APOE	2
62	C2	GO:0045940	positive regulation of steroid metabolic process	2024-02-07	27/18870	4.12208478369573e-05	0.000611628	0.000200534	APOA1/APOE	2
63	C2	GO:0032373	positive regulation of sterol transport	2024-02-07	38/18870	8.23987516152932e-05	0.00115992	0.000380302	APOA1/APOE	2
64	C2	GO:0032376	positive regulation of cholesterol transport	2024-02-07	38/18870	8.23987516152932e-05	0.00115992	0.000380302	APOA1/APOE	2
65	C2	GO:0090181	regulation of cholesterol metabolic process	2024-02-07	41/18870	9.60613782968703e-05	0.00131844	0.000432276	APOA1/APOE	2
66	C2	GO:1900026	positive regulation of substrate adhesion-dependent cell spreading	2024-02-07	42/18870	0.000100847	0.00135012	0.000442663	APOA1/FGA	2
67	C2	GO:0055090	acylglycerol homeostasis	2024-02-07	43/18870	0.000105747	0.00135012	0.000442663	APOA1/APOE	2
68	C2	GO:0070328	triglyceride homeostasis	2024-02-07	43/18870	0.000105747	0.00135012	0.000442663	APOA1/APOE	2
69	C2	GO:0030100	regulation of endocytosis	2024-03-07	291/18870	0.000121347	0.00151408	0.00049642	APOA1/APOE/APOC1	3
70	C2	GO:0030195	negative regulation of blood coagulation	2024-02-07	48/18870	0.00013198	0.00161015	0.000527918	APOE/FGA	2
71	C2	GO:1900047	negative regulation of hemostasis	2024-02-07	49/18870	0.000137571	0.00164188	0.000538323	APOE/FGA	2
72	C2	GO:0015850	organic hydroxy compound transport	2024-03-07	308/18870	0.000143571	0.00167703	0.000549845	APOA1/APOE/APOC1	3
73	C2	GO:0050819	negative regulation of coagulation	2024-02-07	52/18870	0.000155036	0.00177323	0.000581387	APOE/FGA	2
74	C2	GO:0010874	regulation of cholesterol efflux	2024-02-07	54/18870	0.000167254	0.00183645	0.000602114	APOA1/APOE	2
75	C2	GO:0120009	intermembrane lipid transfer	2024-02-07	54/18870	0.000167254	0.00183645	0.000602114	APOA1/APOE	2
76	C2	GO:0008202	steroid metabolic process	2024-03-07	327/18870	0.000171387	0.00184493	0.000604897	APOA1/APOE/APOC1	3
77	C2	GO:0062012	regulation of small molecule metabolic process	2024-03-07	337/18870	0.000187347	0.00197795	0.000648508	APOA1/APOE/APOC1	3
78	C2	GO:0019216	regulation of lipid metabolic process	2024-03-07	342/18870	0.000195678	0.00202206	0.000662971	APOA1/APOE/APOC1	3
79	C2	GO:0006695	cholesterol biosynthetic process	2024-02-07	60/18870	0.000206657	0.00202206	0.000662971	APOA1/APOE	2
80	C2	GO:1902653	secondary alcohol biosynthetic process	2024-02-07	60/18870	0.000206657	0.00202206	0.000662971	APOA1/APOE	2
81	C2	GO:0051235	maintenance of location	2024-03-07	350/18870	0.000209506	0.00202206	0.000662971	APOA1/APOE/ALB	3
82	C2	GO:0034113	heterotypic cell-cell adhesion	2024-02-07	61/18870	0.000213624	0.00202206	0.000662971	APOA1/FGA	2
83	C2	GO:1900024	regulation of substrate adhesion-dependent cell spreading	2024-02-07	61/18870	0.000213624	0.00202206	0.000662971	APOA1/FGA	2
84	C2	GO:0006066	alcohol metabolic process	2024-03-07	373/18870	0.000252781	0.00235177	0.000771074	APOA1/APOE/APOC1	3
85	C2	GO:0016126	sterol biosynthetic process	2024-02-07	67/18870	0.000257826	0.00235177	0.000771074	APOA1/APOE	2
86	C2	GO:0030193	regulation of blood coagulation	2024-02-07	68/18870	0.000265592	0.00235177	0.000771074	APOE/FGA	2
87	C2	GO:0051055	negative regulation of lipid biosynthetic process	2024-02-07	68/18870	0.000265592	0.00235177	0.000771074	APOE/APOC1	2
88	C2	GO:1900046	regulation of hemostasis	2024-02-07	70/18870	0.000281465	0.00245277	0.000804186	APOE/FGA	2
89	C2	GO:0046486	glycerolipid metabolic process	2024-03-07	390/18870	0.000288254	0.00247268	0.000810715	APOA1/APOE/APOC1	3
90	C2	GO:0050818	regulation of coagulation	2024-02-07	73/18870	0.000306128	0.0025856	0.000847738	APOE/FGA	2
91	C2	GO:0061045	negative regulation of wound healing	2024-02-07	75/18870	0.000323137	0.00268791	0.000881282	APOE/FGA	2
92	C2	GO:0046470	phosphatidylcholine metabolic process	2024-02-07	76/18870	0.000331812	0.00271887	0.000891434	APOA1/APOC1	2
93	C2	GO:0035023	regulation of Rho protein signal transduction	2024-02-07	83/18870	0.000395704	0.00319473	0.00104745	APOA1/APOE	2
94	C2	GO:0032370	positive regulation of lipid transport	2024-02-07	86/18870	0.000424782	0.00337978	0.00110813	APOA1/APOE	2
95	C2	GO:0006869	lipid transport	2024-03-07	453/18870	0.000447645	0.00351082	0.00115109	APOA1/APOE/APOC1	3
96	C2	GO:0019915	lipid storage	2024-02-07	94/18870	0.000507276	0.00392246	0.00128605	APOA1/APOE	2
97	C2	GO:0032102	negative regulation of response to external stimulus	2024-03-07	481/18870	0.000533679	0.0040067	0.00131367	APOA1/APOE/FGA	3
98	C2	GO:0042158	lipoprotein biosynthetic process	2024-02-07	97/18870	0.000540065	0.0040067	0.00131367	APOA1/APOE	2
99	C2	GO:1903035	negative regulation of response to wounding	2024-02-07	97/18870	0.000540065	0.0040067	0.00131367	APOE/FGA	2
100	C2	GO:0098869	cellular oxidant detoxification	2024-02-07	99/18870	0.000562484	0.00409156	0.0013415	APOE/ALB	2
101	C2	GO:0034446	substrate adhesion-dependent cell spreading	2024-02-07	100/18870	0.000573862	0.00409156	0.0013415	APOA1/FGA	2
102	C2	GO:0042632	cholesterol homeostasis	2024-02-07	100/18870	0.000573862	0.00409156	0.0013415	APOA1/APOE	2
103	C2	GO:0055092	sterol homeostasis	2024-02-07	101/18870	0.000585352	0.00411997	0.00135081	APOA1/APOE	2
104	C2	GO:0019218	regulation of steroid metabolic process	2024-02-07	104/18870	0.000620491	0.00431202	0.00141378	APOA1/APOE	2
105	C2	GO:0006641	triglyceride metabolic process	2024-02-07	106/18870	0.000644475	0.00442271	0.00145007	APOE/APOC1	2
106	C2	GO:1905954	positive regulation of lipid localization	2024-02-07	111/18870	0.000706387	0.00478773	0.00156975	APOA1/APOE	2
107	C2	GO:0045833	negative regulation of lipid metabolic process	2024-02-07	112/18870	0.000719103	0.00481448	0.00157852	APOE/APOC1	2
108	C2	GO:0062014	negative regulation of small molecule metabolic process	2024-02-07	115/18870	0.000757918	0.00501321	0.00164368	APOE/APOC1	2
109	C2	GO:1990748	cellular detoxification	2024-02-07	119/18870	0.000811224	0.00530193	0.00173834	APOE/ALB	2
110	C2	GO:0010811	positive regulation of cell-substrate adhesion	2024-02-07	123/18870	0.000866302	0.00559529	0.00183452	APOA1/FGA	2
111	C2	GO:0097237	cellular response to toxic substance	2024-02-07	128/18870	0.000937634	0.00598559	0.00196249	APOE/ALB	2
112	C2	GO:0030168	platelet activation	2024-02-07	133/18870	0.00101172	0.00631176	0.00206943	APOE/FGA	2
113	C2	GO:0061041	regulation of wound healing	2024-02-07	133/18870	0.00101172	0.00631176	0.00206943	APOE/FGA	2
114	C2	GO:0006639	acylglycerol metabolic process	2024-02-07	134/18870	0.00102687	0.00633428	0.00207681	APOE/APOC1	2
115	C2	GO:0006638	neutral lipid metabolic process	2024-02-07	135/18870	0.00104213	0.00635696	0.00208425	APOE/APOC1	2
116	C2	GO:0007266	Rho protein signal transduction	2024-02-07	137/18870	0.00107297	0.00647318	0.00212235	APOA1/APOE	2
117	C2	GO:0045834	positive regulation of lipid metabolic process	2024-02-07	145/18870	0.00120072	0.00698279	0.00228944	APOA1/APOE	2
118	C2	GO:0046165	alcohol biosynthetic process	2024-02-07	145/18870	0.00120072	0.00698279	0.00228944	APOA1/APOE	2
119	C2	GO:0035296	regulation of tube diameter	2024-02-07	146/18870	0.00121718	0.00698279	0.00228944	APOE/FGA	2
120	C2	GO:0097746	blood vessel diameter maintenance	2024-02-07	146/18870	0.00121718	0.00698279	0.00228944	APOE/FGA	2
121	C2	GO:0035150	regulation of tube size	2024-02-07	147/18870	0.00123375	0.00698279	0.00228944	APOE/FGA	2
122	C2	GO:0062013	positive regulation of small molecule metabolic process	2024-02-07	147/18870	0.00123375	0.00698279	0.00228944	APOA1/APOE	2
123	C2	GO:0045807	positive regulation of endocytosis	2024-02-07	155/18870	0.00137024	0.00767612	0.00251676	APOA1/APOE	2
124	C2	GO:0098754	detoxification	2024-02-07	158/18870	0.00142321	0.00789234	0.00258765	APOE/ALB	2
125	C2	GO:1903034	regulation of response to wounding	2024-02-07	173/18870	0.00170268	0.0093477	0.00306482	APOE/FGA	2
126	C2	GO:0055088	lipid homeostasis	2024-02-07	175/18870	0.00174177	0.00937483	0.00307371	APOA1/APOE	2
127	C2	GO:1902905	positive regulation of supramolecular fiber organization	2024-02-07	175/18870	0.00174177	0.00937483	0.00307371	APOA1/APOE	2
128	C2	GO:0043534	blood vessel endothelial cell migration	2024-02-07	181/18870	0.00186163	0.00992266	0.00325333	APOA1/APOE	2
129	C2	GO:0046578	regulation of Ras protein signal transduction	2024-02-07	183/18870	0.00190244	0.0100427	0.00329268	APOA1/APOE	2
130	C2	GO:0006694	steroid biosynthetic process	2024-02-07	184/18870	0.001923	0.0100546	0.00329658	APOA1/APOE	2
131	C2	GO:0046890	regulation of lipid biosynthetic process	2024-02-07	189/18870	0.00202743	0.0105006	0.00344281	APOE/APOC1	2
132	C2	GO:0001935	endothelial cell proliferation	2024-02-07	202/18870	0.00231139	0.0117496	0.00385231	APOA1/APOE	2
133	C2	GO:0050728	negative regulation of inflammatory response	2024-02-07	202/18870	0.00231139	0.0117496	0.00385231	APOA1/APOE	2
134	C2	GO:0070374	positive regulation of ERK1 and ERK2 cascade	2024-02-07	218/18870	0.0026854	0.0135256	0.00443461	APOE/FGA	2
135	C2	GO:0010810	regulation of cell-substrate adhesion	2024-02-07	220/18870	0.00273405	0.0136454	0.0044739	APOA1/FGA	2
136	C2	GO:0007596	blood coagulation	2024-02-07	224/18870	0.00283259	0.0140098	0.00459339	APOE/FGA	2
137	C2	GO:0050817	coagulation	2024-02-07	229/18870	0.00295812	0.0145001	0.00475413	APOE/FGA	2
138	C2	GO:0007599	hemostasis	2024-02-07	231/18870	0.00300907	0.0146193	0.0047932	APOE/FGA	2
139	C2	GO:0051651	maintenance of location in cell	2024-02-07	237/18870	0.00316439	0.015239	0.0049964	APOE/ALB	2
140	C2	GO:1901617	organic hydroxy compound biosynthetic process	2024-02-07	251/18870	0.00354131	0.0165468	0.00542519	APOA1/APOE	2
141	C2	GO:0045541	negative regulation of cholesterol biosynthetic process	2024-01-07	10/18870	0.00370429	0.0165468	0.00542519	APOE	1
142	C2	GO:0097113	AMPA glutamate receptor clustering	2024-01-07	10/18870	0.00370429	0.0165468	0.00542519	APOE	1
143	C2	GO:0097688	glutamate receptor clustering	2024-01-07	10/18870	0.00370429	0.0165468	0.00542519	APOE	1
144	C2	GO:0106119	negative regulation of sterol biosynthetic process	2024-01-07	10/18870	0.00370429	0.0165468	0.00542519	APOE	1
145	C2	GO:0150172	regulation of phosphatidylcholine metabolic process	2024-01-07	10/18870	0.00370429	0.0165468	0.00542519	APOC1	1
146	C2	GO:1903365	regulation of fear response	2024-01-07	10/18870	0.00370429	0.0165468	0.00542519	APOE	1
147	C2	GO:1904729	regulation of intestinal lipid absorption	2024-01-07	10/18870	0.00370429	0.0165468	0.00542519	APOA1	1
148	C2	GO:0006898	receptor-mediated endocytosis	2024-02-07	258/18870	0.00373735	0.0165468	0.00542519	APOE/APOC1	2
149	C2	GO:0009636	response to toxic substance	2024-02-07	258/18870	0.00373735	0.0165468	0.00542519	APOE/ALB	2
150	C2	GO:0050708	regulation of protein secretion	2024-02-07	266/18870	0.00396755	0.0172051	0.00564102	APOE/FGA	2
151	C2	GO:0003018	vascular process in circulatory system	2024-02-07	269/18870	0.00405556	0.0172051	0.00564102	APOE/FGA	2
152	C2	GO:0034115	negative regulation of heterotypic cell-cell adhesion	2024-01-07	11/18870	0.00407407	0.0172051	0.00564102	APOA1	1
153	C2	GO:0070587	regulation of cell-cell adhesion involved in gastrulation	2024-01-07	11/18870	0.00407407	0.0172051	0.00564102	APOA1	1
154	C2	GO:0090206	negative regulation of cholesterol metabolic process	2024-01-07	11/18870	0.00407407	0.0172051	0.00564102	APOE	1
155	C2	GO:2000644	regulation of receptor catabolic process	2024-01-07	11/18870	0.00407407	0.0172051	0.00564102	APOE	1
156	C2	GO:0018206	peptidyl-methionine modification	2024-01-07	12/18870	0.00444373	0.018206	0.00596919	APOA1	1
157	C2	GO:0034379	very-low-density lipoprotein particle assembly	2024-01-07	12/18870	0.00444373	0.018206	0.00596919	APOC1	1
158	C2	GO:0070586	cell-cell adhesion involved in gastrulation	2024-01-07	12/18870	0.00444373	0.018206	0.00596919	APOA1	1
159	C2	GO:1904478	regulation of intestinal absorption	2024-01-07	12/18870	0.00444373	0.018206	0.00596919	APOA1	1
160	C2	GO:0043542	endothelial cell migration	2024-02-07	284/18870	0.00450933	0.0183379	0.00601244	APOA1/APOE	2
161	C2	GO:0018158	protein oxidation	2024-01-07	13/18870	0.00481328	0.0188749	0.0061885	APOA1	1
162	C2	GO:0051657	maintenance of organelle location	2024-01-07	13/18870	0.00481328	0.0188749	0.0061885	ALB	1
163	C2	GO:1900272	negative regulation of long-term synaptic potentiation	2024-01-07	13/18870	0.00481328	0.0188749	0.0061885	APOE	1
164	C2	GO:1902950	regulation of dendritic spine maintenance	2024-01-07	13/18870	0.00481328	0.0188749	0.0061885	APOE	1
165	C2	GO:1905907	negative regulation of amyloid fibril formation	2024-01-07	13/18870	0.00481328	0.0188749	0.0061885	APOE	1
166	C2	GO:0051056	regulation of small GTPase mediated signal transduction	2024-02-07	295/18870	0.00485655	0.0189096	0.00619985	APOA1/APOE	2
167	C2	GO:0006650	glycerophospholipid metabolic process	2024-02-07	298/18870	0.00495336	0.0191507	0.00627891	APOA1/APOC1	2
168	C2	GO:0034116	positive regulation of heterotypic cell-cell adhesion	2024-01-07	14/18870	0.00518271	0.0196228	0.0064337	FGA	1
169	C2	GO:0035641	locomotory exploration behavior	2024-01-07	14/18870	0.00518271	0.0196228	0.0064337	APOE	1
170	C2	GO:0060354	negative regulation of cell adhesion molecule production	2024-01-07	14/18870	0.00518271	0.0196228	0.0064337	APOA1	1
171	C2	GO:0070372	regulation of ERK1 and ERK2 cascade	2024-02-07	313/18870	0.00545091	0.0204969	0.0067203	APOE/FGA	2
172	C2	GO:0042159	lipoprotein catabolic process	2024-01-07	15/18870	0.00555202	0.020595	0.00675245	APOE	1
173	C2	GO:0090209	negative regulation of triglyceride metabolic process	2024-01-07	15/18870	0.00555202	0.020595	0.00675245	APOE	1
174	C2	GO:0031348	negative regulation of defense response	2024-02-07	321/18870	0.00572543	0.0209725	0.00687624	APOA1/APOE	2
175	C2	GO:0034374	low-density lipoprotein particle remodeling	2024-01-07	16/18870	0.00592121	0.0209725	0.00687624	APOE	1
176	C2	GO:0034638	phosphatidylcholine catabolic process	2024-01-07	16/18870	0.00592121	0.0209725	0.00687624	APOC1	1
177	C2	GO:0051004	regulation of lipoprotein lipase activity	2024-01-07	16/18870	0.00592121	0.0209725	0.00687624	APOC1	1
178	C2	GO:0051044	positive regulation of membrane protein ectodomain proteolysis	2024-01-07	16/18870	0.00592121	0.0209725	0.00687624	APOE	1
179	C2	GO:0055091	phospholipid homeostasis	2024-01-07	16/18870	0.00592121	0.0209725	0.00687624	APOA1	1
180	C2	GO:0072378	blood coagulation, fibrin clot formation	2024-01-07	16/18870	0.00592121	0.0209725	0.00687624	FGA	1
181	C2	GO:0016042	lipid catabolic process	2024-02-07	334/18870	0.00618501	0.0213171	0.00698921	APOE/APOC1	2
182	C2	GO:0070371	ERK1 and ERK2 cascade	2024-02-07	336/18870	0.00625719	0.0213171	0.00698921	APOE/FGA	2
183	C2	GO:0010544	negative regulation of platelet activation	2024-01-07	17/18870	0.00629028	0.0213171	0.00698921	APOE	1
184	C2	GO:0055089	fatty acid homeostasis	2024-01-07	17/18870	0.00629028	0.0213171	0.00698921	APOE	1
185	C2	GO:0060192	negative regulation of lipase activity	2024-01-07	17/18870	0.00629028	0.0213171	0.00698921	APOC1	1
186	C2	GO:0072578	neurotransmitter-gated ion channel clustering	2024-01-07	17/18870	0.00629028	0.0213171	0.00698921	APOE	1
187	C2	GO:1905906	regulation of amyloid fibril formation	2024-01-07	17/18870	0.00629028	0.0213171	0.00698921	APOE	1
188	C2	GO:0007265	Ras protein signal transduction	2024-02-07	341/18870	0.00643936	0.0216884	0.00711095	APOA1/APOE	2
189	C2	GO:0030299	intestinal cholesterol absorption	2024-01-07	18/18870	0.00665924	0.0220236	0.00722087	APOA1	1
190	C2	GO:0043117	positive regulation of vascular permeability	2024-01-07	18/18870	0.00665924	0.0220236	0.00722087	APOE	1
191	C2	GO:0051000	positive regulation of nitric-oxide synthase activity	2024-01-07	18/18870	0.00665924	0.0220236	0.00722087	APOE	1
192	C2	GO:0031589	cell-substrate adhesion	2024-02-07	356/18870	0.00700052	0.0228309	0.00748553	APOA1/FGA	2
193	C2	GO:0072376	protein activation cascade	2024-01-07	19/18870	0.00702808	0.0228309	0.00748553	FGA	1
194	C2	GO:1902931	negative regulation of alcohol biosynthetic process	2024-01-07	19/18870	0.00702808	0.0228309	0.00748553	APOE	1
195	C2	GO:0050878	regulation of body fluid levels	2024-02-07	365/18870	0.00734769	0.0234682	0.00769451	APOE/FGA	2
196	C2	GO:0006144	purine nucleobase metabolic process	2024-01-07	20/18870	0.00739681	0.0234682	0.00769451	TTR	1
197	C2	GO:0060353	regulation of cell adhesion molecule production	2024-01-07	20/18870	0.00739681	0.0234682	0.00769451	APOA1	1
198	C2	GO:1900221	regulation of amyloid-beta clearance	2024-01-07	20/18870	0.00739681	0.0234682	0.00769451	APOE	1
199	C2	GO:0009306	protein secretion	2024-02-07	368/18870	0.00746516	0.0234682	0.00769451	APOE/FGA	2
200	C2	GO:0035592	establishment of protein localization to extracellular region	2024-02-07	369/18870	0.00750451	0.0234682	0.00769451	APOE/FGA	2
201	C2	GO:0010631	epithelial cell migration	2024-02-07	372/18870	0.00762313	0.0234682	0.00769451	APOA1/APOE	2
202	C2	GO:0006644	phospholipid metabolic process	2024-02-07	375/18870	0.00774261	0.0234682	0.00769451	APOA1/APOC1	2
203	C2	GO:0090132	epithelium migration	2024-02-07	375/18870	0.00774261	0.0234682	0.00769451	APOA1/APOE	2
204	C2	GO:0010985	negative regulation of lipoprotein particle clearance	2024-01-07	21/18870	0.00776541	0.0234682	0.00769451	APOC1	1
205	C2	GO:0044794	positive regulation by host of viral process	2024-01-07	21/18870	0.00776541	0.0234682	0.00769451	APOE	1
206	C2	GO:0045936	negative regulation of phosphate metabolic process	2024-02-07	376/18870	0.00778263	0.0234682	0.00769451	APOE/APOC1	2
207	C2	GO:0010563	negative regulation of phosphorus metabolic process	2024-02-07	377/18870	0.00782275	0.0234682	0.00769451	APOE/APOC1	2
208	C2	GO:0071692	protein localization to extracellular region	2024-02-07	377/18870	0.00782275	0.0234682	0.00769451	APOE/FGA	2
209	C2	GO:0090130	tissue migration	2024-02-07	380/18870	0.00794367	0.0237015	0.00777098	APOA1/APOE	2
210	C2	GO:0044241	lipid digestion	2024-01-07	22/18870	0.0081339	0.0238797	0.00782942	APOA1	1
211	C2	GO:0097062	dendritic spine maintenance	2024-01-07	22/18870	0.0081339	0.0238797	0.00782942	APOE	1
212	C2	GO:0098856	intestinal lipid absorption	2024-01-07	22/18870	0.0081339	0.0238797	0.00782942	APOA1	1
213	C2	GO:1902903	regulation of supramolecular fiber organization	2024-02-07	389/18870	0.0083116	0.0242716	0.00795791	APOA1/APOE	2
214	C2	GO:0060352	cell adhesion molecule production	2024-01-07	23/18870	0.00850227	0.0246971	0.0080974	APOA1	1
215	C2	GO:0051043	regulation of membrane protein ectodomain proteolysis	2024-01-07	24/18870	0.00887053	0.0256312	0.00840366	APOE	1
216	C2	GO:0006706	steroid catabolic process	2024-01-07	25/18870	0.00923866	0.0261445	0.00857196	APOE	1
217	C2	GO:0008211	glucocorticoid metabolic process	2024-01-07	25/18870	0.00923866	0.0261445	0.00857196	APOA1	1
218	C2	GO:0045540	regulation of cholesterol biosynthetic process	2024-01-07	25/18870	0.00923866	0.0261445	0.00857196	APOE	1
219	C2	GO:0106118	regulation of sterol biosynthetic process	2024-01-07	25/18870	0.00923866	0.0261445	0.00857196	APOE	1
220	C2	GO:0051347	positive regulation of transferase activity	2024-02-07	414/18870	0.00937394	0.0263912	0.00865287	APOA1/APOE	2
221	C2	GO:0045717	negative regulation of fatty acid biosynthetic process	2024-01-07	26/18870	0.00960668	0.0269085	0.00882246	APOC1	1
222	C2	GO:0042060	wound healing	2024-02-07	423/18870	0.00977078	0.0271091	0.00888824	APOE/FGA	2
223	C2	GO:0050727	regulation of inflammatory response	2024-02-07	425/18870	0.00985999	0.0271091	0.00888824	APOA1/APOE	2
224	C2	GO:0010804	negative regulation of tumor necrosis factor-mediated signaling pathway	2024-01-07	27/18870	0.00997459	0.0271091	0.00888824	APOA1	1
225	C2	GO:0031639	plasminogen activation	2024-01-07	27/18870	0.00997459	0.0271091	0.00888824	FGA	1
226	C2	GO:0042730	fibrinolysis	2024-01-07	27/18870	0.00997459	0.0271091	0.00888824	FGA	1
227	C2	GO:0050995	negative regulation of lipid catabolic process	2024-01-07	27/18870	0.00997459	0.0271091	0.00888824	APOC1	1
228	C2	GO:0030325	adrenal gland development	2024-01-07	28/18870	0.0103424	0.0278331	0.00912562	APOA1	1
229	C2	GO:0032801	receptor catabolic process	2024-01-07	28/18870	0.0103424	0.0278331	0.00912562	APOE	1
230	C2	GO:0006656	phosphatidylcholine biosynthetic process	2024-01-07	29/18870	0.01071	0.0284049	0.00931308	APOA1	1
231	C2	GO:0032770	positive regulation of monooxygenase activity	2024-01-07	29/18870	0.01071	0.0284049	0.00931308	APOE	1
232	C2	GO:1902430	negative regulation of amyloid-beta formation	2024-01-07	29/18870	0.01071	0.0284049	0.00931308	APOE	1
233	C2	GO:0007409	axonogenesis	2024-02-07	448/18870	0.0109126	0.028803	0.00944361	APOE/S100A6	2
234	C2	GO:0007263	nitric oxide mediated signal transduction	2024-01-07	30/18870	0.0110776	0.0288227	0.00945008	APOE	1
235	C2	GO:0010894	negative regulation of steroid biosynthetic process	2024-01-07	30/18870	0.0110776	0.0288227	0.00945008	APOE	1
236	C2	GO:0035640	exploration behavior	2024-01-07	30/18870	0.0110776	0.0288227	0.00945008	APOE	1
237	C2	GO:0007271	synaptic transmission, cholinergic	2024-01-07	31/18870	0.011445	0.0290894	0.00953752	APOE	1
238	C2	GO:0032372	negative regulation of sterol transport	2024-01-07	31/18870	0.011445	0.0290894	0.00953752	APOC1	1
239	C2	GO:0032375	negative regulation of cholesterol transport	2024-01-07	31/18870	0.011445	0.0290894	0.00953752	APOC1	1
240	C2	GO:0050999	regulation of nitric-oxide synthase activity	2024-01-07	31/18870	0.011445	0.0290894	0.00953752	APOE	1
241	C2	GO:1902042	negative regulation of extrinsic apoptotic signaling pathway via death domain receptors	2024-01-07	31/18870	0.011445	0.0290894	0.00953752	FGA	1
242	C2	GO:0045907	positive regulation of vasoconstriction	2024-01-07	32/18870	0.0118123	0.0297476	0.00975331	FGA	1
243	C2	GO:1902992	negative regulation of amyloid precursor protein catabolic process	2024-01-07	32/18870	0.0118123	0.0297476	0.00975331	APOE	1
244	C2	GO:0051051	negative regulation of transport	2024-02-07	469/18870	0.0119162	0.0298721	0.00979415	APOE/APOC1	2
245	C2	GO:0043410	positive regulation of MAPK cascade	2024-02-07	474/18870	0.0121611	0.0302373	0.00991388	APOE/FGA	2
246	C2	GO:0019934	cGMP-mediated signaling	2024-01-07	33/18870	0.0121795	0.0302373	0.00991388	APOE	1
247	C2	GO:0043086	negative regulation of catalytic activity	2024-02-07	480/18870	0.0124579	0.0302373	0.00991388	APOE/APOC1	2
248	C2	GO:0050673	epithelial cell proliferation	2024-02-07	480/18870	0.0124579	0.0302373	0.00991388	APOA1/APOE	2
249	C2	GO:0019068	virion assembly	2024-01-07	34/18870	0.0125466	0.0302373	0.00991388	APOE	1
250	C2	GO:0035025	positive regulation of Rho protein signal transduction	2024-01-07	34/18870	0.0125466	0.0302373	0.00991388	APOA1	1
251	C2	GO:0045939	negative regulation of steroid metabolic process	2024-01-07	34/18870	0.0125466	0.0302373	0.00991388	APOE	1
252	C2	GO:0046475	glycerophospholipid catabolic process	2024-01-07	34/18870	0.0125466	0.0302373	0.00991388	APOC1	1
253	C2	GO:0045785	positive regulation of cell adhesion	2024-02-07	482/18870	0.0125576	0.0302373	0.00991388	APOA1/FGA	2
254	C2	GO:0002021	response to dietary excess	2024-01-07	35/18870	0.0129136	0.0305585	0.0100192	APOE	1
255	C2	GO:0002719	negative regulation of cytokine production involved in immune response	2024-01-07	35/18870	0.0129136	0.0305585	0.0100192	APOA1	1
256	C2	GO:0009112	nucleobase metabolic process	2024-01-07	35/18870	0.0129136	0.0305585	0.0100192	TTR	1
257	C2	GO:1903725	regulation of phospholipid metabolic process	2024-01-07	35/18870	0.0129136	0.0305585	0.0100192	APOC1	1
258	C2	GO:0007264	small GTPase mediated signal transduction	2024-02-07	491/18870	0.0130105	0.030589	0.0100292	APOA1/APOE	2
259	C2	GO:0022407	regulation of cell-cell adhesion	2024-02-07	493/18870	0.0131122	0.030589	0.0100292	APOA1/FGA	2
260	C2	GO:0031667	response to nutrient levels	2024-02-07	495/18870	0.0132142	0.030589	0.0100292	APOE/ALB	2
261	C2	GO:0010984	regulation of lipoprotein particle clearance	2024-01-07	36/18870	0.0132804	0.030589	0.0100292	APOC1	1
262	C2	GO:0046164	alcohol catabolic process	2024-01-07	36/18870	0.0132804	0.030589	0.0100292	APOE	1
263	C2	GO:2000352	negative regulation of endothelial cell apoptotic process	2024-01-07	36/18870	0.0132804	0.030589	0.0100292	FGA	1
264	C2	GO:0001667	ameboidal-type cell migration	2024-02-07	497/18870	0.0133165	0.030589	0.0100292	APOA1/APOE	2
265	C2	GO:0044058	regulation of digestive system process	2024-01-07	37/18870	0.0136472	0.0310884	0.0101929	APOA1	1
266	C2	GO:0048261	negative regulation of receptor-mediated endocytosis	2024-01-07	37/18870	0.0136472	0.0310884	0.0101929	APOC1	1
267	C2	GO:0007616	long-term memory	2024-01-07	38/18870	0.0140138	0.0317916	0.0104235	APOE	1
268	C2	GO:0001662	behavioral fear response	2024-01-07	39/18870	0.0143803	0.0318338	0.0104373	APOE	1
269	C2	GO:0001941	postsynaptic membrane organization	2024-01-07	39/18870	0.0143803	0.0318338	0.0104373	APOE	1
270	C2	GO:0032438	melanosome organization	2024-01-07	39/18870	0.0143803	0.0318338	0.0104373	APOE	1
271	C2	GO:0055094	response to lipoprotein particle	2024-01-07	39/18870	0.0143803	0.0318338	0.0104373	APOE	1
272	C2	GO:0060999	positive regulation of dendritic spine development	2024-01-07	39/18870	0.0143803	0.0318338	0.0104373	APOE	1
273	C2	GO:0097242	amyloid-beta clearance	2024-01-07	39/18870	0.0143803	0.0318338	0.0104373	APOE	1
274	C2	GO:0002209	behavioral defense response	2024-01-07	40/18870	0.0147467	0.0323837	0.0106176	APOE	1
275	C2	GO:0048753	pigment granule organization	2024-01-07	40/18870	0.0147467	0.0323837	0.0106176	APOE	1
276	C2	GO:0050892	intestinal absorption	2024-01-07	41/18870	0.0151129	0.0330558	0.010838	APOA1	1
277	C2	GO:0045922	negative regulation of fatty acid metabolic process	2024-01-07	42/18870	0.0154791	0.0334568	0.0109694	APOC1	1
278	C2	GO:0071402	cellular response to lipoprotein particle stimulus	2024-01-07	42/18870	0.0154791	0.0334568	0.0109694	APOE	1
279	C2	GO:1990000	amyloid fibril formation	2024-01-07	42/18870	0.0154791	0.0334568	0.0109694	APOE	1
280	C2	GO:0006509	membrane protein ectodomain proteolysis	2024-01-07	44/18870	0.016211	0.0346298	0.011354	APOE	1
281	C2	GO:0032691	negative regulation of interleukin-1 beta production	2024-01-07	44/18870	0.016211	0.0346298	0.011354	APOA1	1
282	C2	GO:0090207	regulation of triglyceride metabolic process	2024-01-07	44/18870	0.016211	0.0346298	0.011354	APOE	1
283	C2	GO:0042596	fear response	2024-01-07	45/18870	0.0165768	0.0352739	0.0115652	APOE	1
284	C2	GO:0032768	regulation of monooxygenase activity	2024-01-07	46/18870	0.0169425	0.0357748	0.0117294	APOE	1
285	C2	GO:1900271	regulation of long-term synaptic potentiation	2024-01-07	46/18870	0.0169425	0.0357748	0.0117294	APOE	1
286	C2	GO:0002701	negative regulation of production of molecular mediator of immune response	2024-01-07	47/18870	0.0173081	0.0359929	0.011801	APOA1	1
287	C2	GO:0042311	vasodilation	2024-01-07	47/18870	0.0173081	0.0359929	0.011801	APOE	1
288	C2	GO:0050919	negative chemotaxis	2024-01-07	47/18870	0.0173081	0.0359929	0.011801	APOA1	1
289	C2	GO:0051353	positive regulation of oxidoreductase activity	2024-01-07	47/18870	0.0173081	0.0359929	0.011801	APOE	1
290	C2	GO:0032369	negative regulation of lipid transport	2024-01-07	48/18870	0.0176735	0.0364766	0.0119595	APOC1	1
291	C2	GO:1902003	regulation of amyloid-beta formation	2024-01-07	48/18870	0.0176735	0.0364766	0.0119595	APOE	1
292	C2	GO:0010543	regulation of platelet activation	2024-01-07	49/18870	0.0180389	0.0370911	0.012161	APOE	1
293	C2	GO:0043114	regulation of vascular permeability	2024-01-07	50/18870	0.0184041	0.0372835	0.0122241	APOE	1
294	C2	GO:0044788	modulation by host of viral process	2024-01-07	50/18870	0.0184041	0.0372835	0.0122241	APOE	1
295	C2	GO:0051646	mitochondrion localization	2024-01-07	50/18870	0.0184041	0.0372835	0.0122241	ALB	1
296	C2	GO:1902041	regulation of extrinsic apoptotic signaling pathway via death domain receptors	2024-01-07	50/18870	0.0184041	0.0372835	0.0122241	FGA	1
297	C2	GO:0043407	negative regulation of MAP kinase activity	2024-01-07	51/18870	0.0187692	0.0377446	0.0123753	APOE	1
298	C2	GO:0051496	positive regulation of stress fiber assembly	2024-01-07	51/18870	0.0187692	0.0377446	0.0123753	APOA1	1
299	C2	GO:0032692	negative regulation of interleukin-1 production	2024-01-07	52/18870	0.0191342	0.0381987	0.0125242	APOA1	1
300	C2	GO:0051180	vitamin transport	2024-01-07	52/18870	0.0191342	0.0381987	0.0125242	APOA1	1
301	C2	GO:0048146	positive regulation of fibroblast proliferation	2024-01-07	53/18870	0.019499	0.0387861	0.0127168	S100A6	1
302	C2	GO:0009395	phospholipid catabolic process	2024-01-07	54/18870	0.0198638	0.039369	0.0129079	APOC1	1
303	C2	GO:0042304	regulation of fatty acid biosynthetic process	2024-01-07	55/18870	0.0202284	0.0396621	0.013004	APOC1	1
304	C2	GO:1902930	regulation of alcohol biosynthetic process	2024-01-07	55/18870	0.0202284	0.0396621	0.013004	APOE	1
305	C2	GO:1902991	regulation of amyloid precursor protein catabolic process	2024-01-07	55/18870	0.0202284	0.0396621	0.013004	APOE	1
306	C2	GO:0034205	amyloid-beta formation	2024-01-07	56/18870	0.0205929	0.0400905	0.0131444	APOE	1
307	C2	GO:0048168	regulation of neuronal synaptic plasticity	2024-01-07	56/18870	0.0205929	0.0400905	0.0131444	APOE	1
308	C2	GO:0043113	receptor clustering	2024-01-07	57/18870	0.0209573	0.0403704	0.0132362	APOE	1
309	C2	GO:0060998	regulation of dendritic spine development	2024-01-07	57/18870	0.0209573	0.0403704	0.0132362	APOE	1
310	C2	GO:1901616	organic hydroxy compound catabolic process	2024-01-07	57/18870	0.0209573	0.0403704	0.0132362	APOE	1
311	C2	GO:0031638	zymogen activation	2024-01-07	59/18870	0.0216858	0.0413385	0.0135536	FGA	1
312	C2	GO:0033619	membrane protein proteolysis	2024-01-07	59/18870	0.0216858	0.0413385	0.0135536	APOE	1
313	C2	GO:0046579	positive regulation of Ras protein signal transduction	2024-01-07	59/18870	0.0216858	0.0413385	0.0135536	APOA1	1
314	C2	GO:0010803	regulation of tumor necrosis factor-mediated signaling pathway	2024-01-07	60/18870	0.0220498	0.0418871	0.0137335	APOA1	1
315	C2	GO:0032092	positive regulation of protein binding	2024-01-07	61/18870	0.0224138	0.0419971	0.0137696	APOE	1
316	C2	GO:0032233	positive regulation of actin filament bundle assembly	2024-01-07	61/18870	0.0224138	0.0419971	0.0137696	APOA1	1
317	C2	GO:0050994	regulation of lipid catabolic process	2024-01-07	61/18870	0.0224138	0.0419971	0.0137696	APOC1	1
318	C2	GO:2000351	regulation of endothelial cell apoptotic process	2024-01-07	61/18870	0.0224138	0.0419971	0.0137696	FGA	1
319	C2	GO:0033059	cellular pigmentation	2024-01-07	63/18870	0.0231413	0.0432128	0.0141681	APOE	1
320	C2	GO:0019229	regulation of vasoconstriction	2024-01-07	64/18870	0.0235049	0.0435952	0.0142935	FGA	1
321	C2	GO:1904036	negative regulation of epithelial cell apoptotic process	2024-01-07	64/18870	0.0235049	0.0435952	0.0142935	FGA	1
322	C2	GO:0046503	glycerolipid catabolic process	2024-01-07	65/18870	0.0238684	0.0439722	0.0144171	APOC1	1
323	C2	GO:0050435	amyloid-beta metabolic process	2024-01-07	65/18870	0.0238684	0.0439722	0.0144171	APOE	1
324	C2	GO:1905953	negative regulation of lipid localization	2024-01-07	66/18870	0.0242317	0.0444923	0.0145877	APOC1	1
325	C2	GO:0015909	long-chain fatty acid transport	2024-01-07	67/18870	0.024595	0.0447107	0.0146592	APOE	1
326	C2	GO:0051057	positive regulation of small GTPase mediated signal transduction	2024-01-07	67/18870	0.024595	0.0447107	0.0146592	APOA1	1
327	C2	GO:0072577	endothelial cell apoptotic process	2024-01-07	67/18870	0.024595	0.0447107	0.0146592	FGA	1
328	C2	GO:0042987	amyloid precursor protein catabolic process	2024-01-07	68/18870	0.0249581	0.0452211	0.0148266	APOE	1
329	C2	GO:0019731	antibacterial humoral response	2024-01-07	70/18870	0.025684	0.0462312	0.0151578	FGA	1
330	C2	GO:0048662	negative regulation of smooth muscle cell proliferation	2024-01-07	70/18870	0.025684	0.0462312	0.0151578	APOE	1
331	C2	GO:0043954	cellular component maintenance	2024-01-07	72/18870	0.0264094	0.0470739	0.0154341	APOE	1
332	C2	GO:0050766	positive regulation of phagocytosis	2024-01-07	72/18870	0.0264094	0.0470739	0.0154341	APOA1	1
333	C2	GO:0070527	platelet aggregation	2024-01-07	72/18870	0.0264094	0.0470739	0.0154341	FGA	1
334	C2	GO:0043112	receptor metabolic process	2024-01-07	73/18870	0.026772	0.0475657	0.0155953	APOE	1
335	C2	GO:0050709	negative regulation of protein secretion	2024-01-07	74/18870	0.0271344	0.0478996	0.0157048	APOE	1
336	C2	GO:0050795	regulation of behavior	2024-01-07	74/18870	0.0271344	0.0478996	0.0157048	APOE	1
337	C2	GO:0045806	negative regulation of endocytosis	2024-01-07	75/18870	0.0274967	0.0483836	0.0158635	APOC1	1
338	C2	GO:0001937	negative regulation of endothelial cell proliferation	2024-01-07	77/18870	0.028221	0.0494994	0.0162293	APOE	1
339	C2	GO:0045921	positive regulation of exocytosis	2024-01-07	78/18870	0.028583	0.0496584	0.0162814	FGA	1
340	C2	GO:0060191	regulation of lipase activity	2024-01-07	78/18870	0.028583	0.0496584	0.0162814	APOC1	1
341	C2	GO:0097009	energy homeostasis	2024-01-07	78/18870	0.028583	0.0496584	0.0162814	APOE	1
342	C3	GO:0006953	acute-phase response	2024-05-14	48/18870	1.69108616993638e-10	9.80829978563102e-08	4.64603674056206e-08	HP/ORM1/AHSG/SAA1/SAA2	5
343	C3	GO:0002526	acute inflammatory response	2024-05-14	107/18870	1.02550838374458e-08	2.97397431285928e-06	1.40872467451229e-06	HP/ORM1/AHSG/SAA1/SAA2	5
344	C3	GO:0050708	regulation of protein secretion	2024-05-14	266/18870	9.67275843870559e-07	0.000187007	8.8582103596567e-05	FGB/FGG/RBP4/ANG/SAA1	5
345	C3	GO:0050714	positive regulation of protein secretion	2024-04-14	144/18870	3.06800023150762e-06	0.000387851	0.000183719	FGB/FGG/RBP4/ANG	4
346	C3	GO:0045807	positive regulation of endocytosis	2024-04-14	155/18870	4.11152469892488e-06	0.000387851	0.000183719	APOA2/AHSG/TF/CLU	4
347	C3	GO:0009306	protein secretion	2024-05-14	368/18870	4.75498255016336e-06	0.000387851	0.000183719	FGB/FGG/RBP4/ANG/SAA1	5
348	C3	GO:0035592	establishment of protein localization to extracellular region	2024-05-14	369/18870	4.81835811024585e-06	0.000387851	0.000183719	FGB/FGG/RBP4/ANG/SAA1	5
349	C3	GO:0071692	protein localization to extracellular region	2024-05-14	377/18870	5.34966855328447e-06	0.000387851	0.000183719	FGB/FGG/RBP4/ANG/SAA1	5
350	C3	GO:0019731	antibacterial humoral response	2024-03-14	70/18870	1.72813981212303e-05	0.00111369	0.000527537	FGB/TF/ANG	3
351	C3	GO:0006959	humoral immune response	2024-04-14	258/18870	3.06813937793773e-05	0.00177952	0.000842931	FGB/TF/ANG/CLU	4
352	C3	GO:0034116	positive regulation of heterotypic cell-cell adhesion	2024-02-14	14/18870	4.62787912877144e-05	0.00219021	0.00103747	FGB/FGG	2
353	C3	GO:1903532	positive regulation of secretion by cell	2024-04-14	288/18870	4.71479103800027e-05	0.00219021	0.00103747	FGB/FGG/RBP4/ANG	4
354	C3	GO:0030100	regulation of endocytosis	2024-04-14	291/18870	4.90909863458109e-05	0.00219021	0.00103747	APOA2/AHSG/TF/CLU	4
355	C3	GO:0072378	blood coagulation, fibrin clot formation	2024-02-14	16/18870	6.0975246451494e-05	0.00221628	0.00104981	FGB/FGG	2
356	C3	GO:0051222	positive regulation of protein transport	2024-04-14	308/18870	6.12315391057784e-05	0.00221628	0.00104981	FGB/FGG/RBP4/ANG	4
357	C3	GO:0051047	positive regulation of secretion	2024-04-14	310/18870	6.27917725235387e-05	0.00221628	0.00104981	FGB/FGG/RBP4/ANG	4
358	C3	GO:0090277	positive regulation of peptide hormone secretion	2024-03-14	109/18870	6.51539393194355e-05	0.00221628	0.00104981	FGB/FGG/RBP4	3
359	C3	GO:0002793	positive regulation of peptide secretion	2024-03-14	111/18870	6.87809853926039e-05	0.00221628	0.00104981	FGB/FGG/RBP4	3
360	C3	GO:1904951	positive regulation of establishment of protein localization	2024-04-14	324/18870	7.45421636952055e-05	0.0022755	0.00107787	FGB/FGG/RBP4/ANG	4
361	C3	GO:0042742	defense response to bacterium	2024-04-14	330/18870	8.00406218997932e-05	0.00232118	0.0010995	HP/FGB/TF/ANG	4
362	C3	GO:0072376	protein activation cascade	2024-02-14	19/18870	8.67792718852335e-05	0.00239676	0.00113531	FGB/FGG	2
363	C3	GO:0043691	reverse cholesterol transport	2024-02-14	20/18870	9.63805399814955e-05	0.00254094	0.0012036	APOA2/CLU	2
364	C3	GO:0019730	antimicrobial humoral response	2024-03-14	133/18870	0.000117717	0.00284482	0.00134755	FGB/TF/ANG	3
365	C3	GO:0030168	platelet activation	2024-03-14	133/18870	0.000117717	0.00284482	0.00134755	FGB/FGG/SAA1	3
366	C3	GO:0034114	regulation of heterotypic cell-cell adhesion	2024-02-14	24/18870	0.000139768	0.00312202	0.00147885	FGB/FGG	2
367	C3	GO:0046887	positive regulation of hormone secretion	2024-03-14	141/18870	0.000139953	0.00312202	0.00147885	FGB/FGG/RBP4	3
368	C3	GO:0031639	plasminogen activation	2024-02-14	27/18870	0.000177523	0.00355046	0.00168179	FGB/FGG	2
369	C3	GO:0042730	fibrinolysis	2024-02-14	27/18870	0.000177523	0.00355046	0.00168179	FGB/FGG	2
370	C3	GO:0046339	diacylglycerol metabolic process	2024-02-14	27/18870	0.000177523	0.00355046	0.00168179	APOA2/ANG	2
371	C3	GO:1902042	negative regulation of extrinsic apoptotic signaling pathway via death domain receptors	2024-02-14	31/18870	0.000234781	0.0045391	0.0021501	FGB/FGG	2
372	C3	GO:0045907	positive regulation of vasoconstriction	2024-02-14	32/18870	0.000250327	0.00468354	0.00221852	FGB/FGG	2
373	C3	GO:2000352	negative regulation of endothelial cell apoptotic process	2024-02-14	36/18870	0.000317417	0.00575254	0.00272489	FGB/FGG	2
374	C3	GO:1903829	positive regulation of protein localization	2024-04-14	476/18870	0.0003273	0.00575254	0.00272489	FGB/FGG/RBP4/ANG	4
375	C3	GO:0090276	regulation of peptide hormone secretion	2024-03-14	195/18870	0.000363692	0.00613992	0.00290838	FGB/FGG/RBP4	3
376	C3	GO:0002791	regulation of peptide secretion	2024-03-14	198/18870	0.000380326	0.00613992	0.00290838	FGB/FGG/RBP4	3
377	C3	GO:0001819	positive regulation of cytokine production	2024-04-14	499/18870	0.000391637	0.00613992	0.00290838	APOA2/ORM1/SAA1/CLU	4
378	C3	GO:0090087	regulation of peptide transport	2024-03-14	200/18870	0.000391684	0.00613992	0.00290838	FGB/FGG/RBP4	3
379	C3	GO:1900026	positive regulation of substrate adhesion-dependent cell spreading	2024-02-14	42/18870	0.000432702	0.00660439	0.0031284	FGB/FGG	2
380	C3	GO:0007596	blood coagulation	2024-03-14	224/18870	0.00054541	0.00804672	0.0038116	FGB/FGG/SAA1	3
381	C3	GO:0030195	negative regulation of blood coagulation	2024-02-14	48/18870	0.000565445	0.00804672	0.0038116	FGB/FGG	2
382	C3	GO:0050817	coagulation	2024-03-14	229/18870	0.000581649	0.00804672	0.0038116	FGB/FGG/SAA1	3
383	C3	GO:1900047	negative regulation of hemostasis	2024-02-14	49/18870	0.000589256	0.00804672	0.0038116	FGB/FGG	2
384	C3	GO:0007599	hemostasis	2024-03-14	231/18870	0.000596567	0.00804672	0.0038116	FGB/FGG/SAA1	3
385	C3	GO:1902041	regulation of extrinsic apoptotic signaling pathway via death domain receptors	2024-02-14	50/18870	0.000613548	0.00808769	0.00383101	FGB/FGG	2
386	C3	GO:0050819	negative regulation of coagulation	2024-02-14	52/18870	0.000663572	0.00835263	0.00395651	FGB/FGG	2
387	C3	GO:0030072	peptide hormone secretion	2024-03-14	241/18870	0.000674847	0.00835263	0.00395651	FGB/FGG/RBP4	3
388	C3	GO:0048260	positive regulation of receptor-mediated endocytosis	2024-02-14	53/18870	0.000689302	0.00835263	0.00395651	TF/CLU	2
389	C3	GO:2001234	negative regulation of apoptotic signaling pathway	2024-03-14	243/18870	0.000691252	0.00835263	0.00395651	FGB/FGG/CLU	3
390	C3	GO:0002790	peptide secretion	2024-03-14	246/18870	0.000716337	0.00847909	0.00401641	FGB/FGG/RBP4	3
391	C3	GO:0046883	regulation of hormone secretion	2024-03-14	251/18870	0.000759428	0.00880937	0.00417286	FGB/FGG/RBP4	3
392	C3	GO:0031638	zymogen activation	2024-02-14	59/18870	0.000853702	0.00959218	0.00454366	FGB/FGG	2
393	C3	GO:0015833	peptide transport	2024-03-14	262/18870	0.000859989	0.00959218	0.00454366	FGB/FGG/RBP4	3
394	C3	GO:0034113	heterotypic cell-cell adhesion	2024-02-14	61/18870	0.000912304	0.00962066	0.00455715	FGB/FGG	2
395	C3	GO:1900024	regulation of substrate adhesion-dependent cell spreading	2024-02-14	61/18870	0.000912304	0.00962066	0.00455715	FGB/FGG	2
396	C3	GO:2000351	regulation of endothelial cell apoptotic process	2024-02-14	61/18870	0.000912304	0.00962066	0.00455715	FGB/FGG	2
397	C3	GO:0019229	regulation of vasoconstriction	2024-02-14	64/18870	0.00100375	0.0102136	0.00483803	FGB/FGG	2
398	C3	GO:1904036	negative regulation of epithelial cell apoptotic process	2024-02-14	64/18870	0.00100375	0.0102136	0.00483803	FGB/FGG	2
399	C3	GO:0072577	endothelial cell apoptotic process	2024-02-14	67/18870	0.00109944	0.010892	0.00515938	FGB/FGG	2
400	C3	GO:0051258	protein polymerization	2024-03-14	286/18870	0.00110798	0.010892	0.00515938	FGB/FGG/ANG	3
401	C3	GO:0030193	regulation of blood coagulation	2024-02-14	68/18870	0.00113228	0.0109454	0.00518465	FGB/FGG	2
402	C3	GO:1900046	regulation of hemostasis	2024-02-14	70/18870	0.00119936	0.0114037	0.00540177	FGB/FGG	2
403	C3	GO:0050766	positive regulation of phagocytosis	2024-02-14	72/18870	0.00126831	0.0116311	0.00550946	APOA2/AHSG	2
404	C3	GO:0070527	platelet aggregation	2024-02-14	72/18870	0.00126831	0.0116311	0.00550946	FGB/FGG	2
405	C3	GO:0032732	positive regulation of interleukin-1 production	2024-02-14	73/18870	0.00130348	0.0116311	0.00550946	ORM1/SAA1	2
406	C3	GO:0050818	regulation of coagulation	2024-02-14	73/18870	0.00130348	0.0116311	0.00550946	FGB/FGG	2
407	C3	GO:0015850	organic hydroxy compound transport	2024-03-14	308/18870	0.00137158	0.0117299	0.00555627	APOA2/RBP4/CLU	3
408	C3	GO:0046879	hormone secretion	2024-03-14	308/18870	0.00137158	0.0117299	0.00555627	FGB/FGG/RBP4	3
409	C3	GO:0061045	negative regulation of wound healing	2024-02-14	75/18870	0.00137523	0.0117299	0.00555627	FGB/FGG	2
410	C3	GO:0045921	positive regulation of exocytosis	2024-02-14	78/18870	0.00148633	0.0123153	0.00583357	FGB/FGG	2
411	C3	GO:0060191	regulation of lipase activity	2024-02-14	78/18870	0.00148633	0.0123153	0.00583357	APOA2/ANG	2
412	C3	GO:0009914	hormone transport	2024-03-14	319/18870	0.00151701	0.0123925	0.00587013	FGB/FGG/RBP4	3
413	C3	GO:0031647	regulation of protein stability	2024-03-14	325/18870	0.00160029	0.0128912	0.00610637	APOA2/TF/CLU	3
414	C3	GO:0042310	vasoconstriction	2024-02-14	83/18870	0.00168075	0.0133539	0.00632552	FGB/FGG	2
415	C3	GO:0070371	ERK1 and ERK2 cascade	2024-03-14	336/18870	0.00176036	0.0137974	0.0065356	FGB/FGG/TF	3
416	C3	GO:0008625	extrinsic apoptotic signaling pathway via death domain receptors	2024-02-14	86/18870	0.00180292	0.0139426	0.00660437	FGB/FGG	2
417	C3	GO:0042886	amide transport	2024-03-14	354/18870	0.00204342	0.0155945	0.00738687	FGB/FGG/RBP4	3
418	C3	GO:0010038	response to metal ion	2024-03-14	359/18870	0.00212681	0.0160201	0.00758848	FGB/FGG/TF	3
419	C3	GO:0050878	regulation of body fluid levels	2024-03-14	365/18870	0.00222966	0.0164443	0.00778939	FGB/FGG/SAA1	3
420	C3	GO:0034109	homotypic cell-cell adhesion	2024-02-14	96/18870	0.00223982	0.0164443	0.00778939	FGB/FGG	2
421	C3	GO:1903035	negative regulation of response to wounding	2024-02-14	97/18870	0.00228601	0.0165736	0.00785063	FGB/FGG	2
422	C3	GO:2001237	negative regulation of extrinsic apoptotic signaling pathway	2024-02-14	99/18870	0.00237973	0.0169617	0.00803447	FGB/FGG	2
423	C3	GO:0034446	substrate adhesion-dependent cell spreading	2024-02-14	100/18870	0.00242727	0.0169617	0.00803447	FGB/FGG	2
424	C3	GO:0050764	regulation of phagocytosis	2024-02-14	100/18870	0.00242727	0.0169617	0.00803447	APOA2/AHSG	2
425	C3	GO:0022600	digestive system process	2024-02-14	103/18870	0.00257258	0.017763	0.00841407	APOA2/RBP4	2
426	C3	GO:0032760	positive regulation of tumor necrosis factor production	2024-02-14	106/18870	0.00272192	0.0185731	0.00879777	ORM1/CLU	2
427	C3	GO:2001233	regulation of apoptotic signaling pathway	2024-03-14	398/18870	0.00285108	0.0192282	0.00910811	FGB/FGG/CLU	3
428	C3	GO:1903557	positive regulation of tumor necrosis factor superfamily cytokine production	2024-02-14	110/18870	0.00292727	0.0195151	0.00924401	ORM1/CLU	2
429	C3	GO:0071347	cellular response to interleukin-1	2024-02-14	111/18870	0.00297972	0.0196391	0.00930272	FGB/FGG	2
430	C3	GO:1904035	regulation of epithelial cell apoptotic process	2024-02-14	113/18870	0.00308595	0.0201107	0.00952611	FGB/FGG	2
431	C3	GO:0051347	positive regulation of transferase activity	2024-03-14	414/18870	0.00318739	0.020357	0.00964279	APOA2/ANG/CLU	3
432	C3	GO:0048259	regulation of receptor-mediated endocytosis	2024-02-14	115/18870	0.00319394	0.020357	0.00964279	TF/CLU	2
433	C3	GO:0042060	wound healing	2024-03-14	423/18870	0.00338691	0.0213523	0.0101142	FGB/FGG/SAA1	3
434	C3	GO:0046660	female sex differentiation	2024-02-14	120/18870	0.00347163	0.021651	0.0102557	RBP4/ANG	2
435	C3	GO:0010811	positive regulation of cell-substrate adhesion	2024-02-14	123/18870	0.0036435	0.0224811	0.010649	FGB/FGG	2
436	C3	GO:0030301	cholesterol transport	2024-02-14	128/18870	0.00393865	0.0240465	0.0113905	APOA2/CLU	2
437	C3	GO:0032612	interleukin-1 production	2024-02-14	130/18870	0.00405975	0.0242748	0.0114986	ORM1/SAA1	2
438	C3	GO:0032652	regulation of interleukin-1 production	2024-02-14	130/18870	0.00405975	0.0242748	0.0114986	ORM1/SAA1	2
439	C3	GO:0006869	lipid transport	2024-03-14	453/18870	0.00410728	0.0243084	0.0115145	APOA2/RBP4/CLU	3
440	C3	GO:0061041	regulation of wound healing	2024-02-14	133/18870	0.00424464	0.024734	0.0117161	FGB/FGG	2
441	C3	GO:0006639	acylglycerol metabolic process	2024-02-14	134/18870	0.00430712	0.024734	0.0117161	APOA2/ANG	2
442	C3	GO:0007586	digestion	2024-02-14	134/18870	0.00430712	0.024734	0.0117161	APOA2/RBP4	2
443	C3	GO:0006638	neutral lipid metabolic process	2024-02-14	135/18870	0.00437004	0.0248493	0.0117707	APOA2/ANG	2
444	C3	GO:0070555	response to interleukin-1	2024-02-14	140/18870	0.00469106	0.0261292	0.012377	FGB/FGG	2
445	C3	GO:0015918	sterol transport	2024-02-14	141/18870	0.00475654	0.0261292	0.012377	APOA2/CLU	2
446	C3	GO:0043086	negative regulation of catalytic activity	2024-03-14	480/18870	0.00483046	0.0261292	0.012377	HP/APOA2/AHSG	3
447	C3	GO:0032102	negative regulation of response to external stimulus	2024-03-14	481/18870	0.00485864	0.0261292	0.012377	FGB/FGG/SAA1	3
448	C3	GO:0045785	positive regulation of cell adhesion	2024-03-14	482/18870	0.00488692	0.0261292	0.012377	FGB/FGG/SAA1	3
449	C3	GO:0023061	signal release	2024-03-14	484/18870	0.00494378	0.0261292	0.012377	FGB/FGG/RBP4	3
450	C3	GO:0051592	response to calcium ion	2024-02-14	144/18870	0.00495554	0.0261292	0.012377	FGB/FGG	2
451	C3	GO:1904019	epithelial cell apoptotic process	2024-02-14	144/18870	0.00495554	0.0261292	0.012377	FGB/FGG	2
452	C3	GO:0035296	regulation of tube diameter	2024-02-14	146/18870	0.00509033	0.0263606	0.0124866	FGB/FGG	2
453	C3	GO:0097746	blood vessel diameter maintenance	2024-02-14	146/18870	0.00509033	0.0263606	0.0124866	FGB/FGG	2
454	C3	GO:0035150	regulation of tube size	2024-02-14	147/18870	0.00515836	0.0264765	0.0125415	FGB/FGG	2
455	C3	GO:2001236	regulation of extrinsic apoptotic signaling pathway	2024-02-14	158/18870	0.00593439	0.0301925	0.0143017	FGB/FGG	2
456	C3	GO:1903034	regulation of response to wounding	2024-02-14	173/18870	0.00707356	0.0356753	0.0168988	FGB/FGG	2
457	C3	GO:0032429	regulation of phospholipase A2 activity	2024-01-14	10/18870	0.00739622	0.0360488	0.0170758	ANG	1
458	C3	GO:0060068	vagina development	2024-01-14	10/18870	0.00739622	0.0360488	0.0170758	RBP4	1
459	C3	GO:1904729	regulation of intestinal lipid absorption	2024-01-14	10/18870	0.00739622	0.0360488	0.0170758	APOA2	1
460	C3	GO:1905918	regulation of CoA-transferase activity	2024-01-14	10/18870	0.00739622	0.0360488	0.0170758	APOA2	1
461	C3	GO:0032640	tumor necrosis factor production	2024-02-14	186/18870	0.00813504	0.0389944	0.018471	ORM1/CLU	2
462	C3	GO:0032680	regulation of tumor necrosis factor production	2024-02-14	186/18870	0.00813504	0.0389944	0.018471	ORM1/CLU	2
463	C3	GO:0017157	regulation of exocytosis	2024-02-14	190/18870	0.00847531	0.0394471	0.0186855	FGB/FGG	2
464	C3	GO:0002700	regulation of production of molecular mediator of immune response	2024-02-14	191/18870	0.00856137	0.0394471	0.0186855	APOA2/RBP4	2
465	C3	GO:0071706	tumor necrosis factor superfamily cytokine production	2024-02-14	191/18870	0.00856137	0.0394471	0.0186855	ORM1/CLU	2
466	C3	GO:1903555	regulation of tumor necrosis factor superfamily cytokine production	2024-02-14	191/18870	0.00856137	0.0394471	0.0186855	ORM1/CLU	2
467	C3	GO:0018206	peptidyl-methionine modification	2024-01-14	12/18870	0.00886936	0.0394471	0.0186855	APOA2	1
468	C3	GO:0034370	triglyceride-rich lipoprotein particle remodeling	2024-01-14	12/18870	0.00886936	0.0394471	0.0186855	APOA2	1
469	C3	GO:0034372	very-low-density lipoprotein particle remodeling	2024-01-14	12/18870	0.00886936	0.0394471	0.0186855	APOA2	1
470	C3	GO:0035112	genitalia morphogenesis	2024-01-14	12/18870	0.00886936	0.0394471	0.0186855	RBP4	1
471	C3	GO:1904478	regulation of intestinal absorption	2024-01-14	12/18870	0.00886936	0.0394471	0.0186855	APOA2	1
472	C3	GO:0048469	cell maturation	2024-02-14	195/18870	0.0089096	0.0394471	0.0186855	FGG/ANG	2
473	C3	GO:0018158	protein oxidation	2024-01-14	13/18870	0.00960516	0.0409632	0.0194036	APOA2	1
474	C3	GO:0034380	high-density lipoprotein particle assembly	2024-01-14	13/18870	0.00960516	0.0409632	0.0194036	APOA2	1
475	C3	GO:0061517	macrophage proliferation	2024-01-14	13/18870	0.00960516	0.0409632	0.0194036	CLU	1
476	C3	GO:1902947	regulation of tau-protein kinase activity	2024-01-14	13/18870	0.00960516	0.0409632	0.0194036	CLU	1
477	C3	GO:1905907	negative regulation of amyloid fibril formation	2024-01-14	13/18870	0.00960516	0.0409632	0.0194036	CLU	1
478	C3	GO:0016064	immunoglobulin mediated immune response	2024-02-14	205/18870	0.00980775	0.0415219	0.0196682	IGLL5/CLU	2
479	C3	GO:0019724	B cell mediated immunity	2024-02-14	208/18870	0.0100848	0.0423855	0.0200773	IGLL5/CLU	2
480	C3	GO:0033700	phospholipid efflux	2024-01-14	14/18870	0.0103405	0.0431472	0.0204382	APOA2	1
481	C3	GO:0050821	protein stabilization	2024-02-14	217/18870	0.0109369	0.0446087	0.0211304	APOA2/CLU	2
482	C3	GO:0051346	negative regulation of hydrolase activity	2024-02-14	218/18870	0.0110335	0.0446087	0.0211304	APOA2/AHSG	2
483	C3	GO:0070374	positive regulation of ERK1 and ERK2 cascade	2024-02-14	218/18870	0.0110335	0.0446087	0.0211304	FGB/FGG	2
484	C3	GO:0060347	heart trabecula formation	2024-01-14	15/18870	0.0110753	0.0446087	0.0211304	RBP4	1
485	C3	GO:0061684	chaperone-mediated autophagy	2024-01-14	15/18870	0.0110753	0.0446087	0.0211304	CLU	1
486	C3	GO:0010810	regulation of cell-substrate adhesion	2024-02-14	220/18870	0.0112279	0.0449115	0.0212739	FGB/FGG	2
487	C3	GO:0016078	tRNA catabolic process	2024-01-14	16/18870	0.0118095	0.04597	0.0217753	ANG	1
488	C3	GO:0034374	low-density lipoprotein particle remodeling	2024-01-14	16/18870	0.0118095	0.04597	0.0217753	APOA2	1
489	C3	GO:0034375	high-density lipoprotein particle remodeling	2024-01-14	16/18870	0.0118095	0.04597	0.0217753	APOA2	1
490	C3	GO:0060044	negative regulation of cardiac muscle cell proliferation	2024-01-14	16/18870	0.0118095	0.04597	0.0217753	RBP4	1
491	C3	GO:0097191	extrinsic apoptotic signaling pathway	2024-02-14	229/18870	0.0121213	0.046869	0.0222011	FGB/FGG	2
492	C3	GO:0044320	cellular response to leptin stimulus	2024-01-14	17/18870	0.0125433	0.0472411	0.0223773	FGB	1
493	C3	GO:0060192	negative regulation of lipase activity	2024-01-14	17/18870	0.0125433	0.0472411	0.0223773	APOA2	1
494	C3	GO:0090083	regulation of inclusion body assembly	2024-01-14	17/18870	0.0125433	0.0472411	0.0223773	CLU	1
495	C3	GO:1905906	regulation of amyloid fibril formation	2024-01-14	17/18870	0.0125433	0.0472411	0.0223773	CLU	1
496	C3	GO:0006909	phagocytosis	2024-02-14	237/18870	0.0129411	0.0478287	0.0226557	APOA2/AHSG	2
497	C3	GO:0007160	cell-matrix adhesion	2024-02-14	239/18870	0.0131498	0.0478287	0.0226557	FGB/FGG	2
498	C3	GO:0010310	regulation of hydrogen peroxide metabolic process	2024-01-14	18/18870	0.0132766	0.0478287	0.0226557	HP	1
499	C3	GO:0030299	intestinal cholesterol absorption	2024-01-14	18/18870	0.0132766	0.0478287	0.0226557	APOA2	1
500	C3	GO:0034384	high-density lipoprotein particle clearance	2024-01-14	18/18870	0.0132766	0.0478287	0.0226557	APOA2	1
501	C3	GO:0043217	myelin maintenance	2024-01-14	18/18870	0.0132766	0.0478287	0.0226557	CLU	1
502	C3	GO:0045780	positive regulation of bone resorption	2024-01-14	18/18870	0.0132766	0.0478287	0.0226557	TF	1
503	C3	GO:0016485	protein processing	2024-02-14	245/18870	0.0137847	0.0493527	0.0233776	FGB/FGG	2
504	C3	GO:0033002	muscle cell proliferation	2024-02-14	247/18870	0.0139993	0.0495453	0.0234688	RBP4/ANG	2
505	C3	GO:0030540	female genitalia development	2024-01-14	19/18870	0.0140094	0.0495453	0.0234688	RBP4	1

## Sheet: README
Table S3 Legend
Column name	Description
Cluster	Cluster identificated based on the proteoform regulation patterns in each stage (Figure 2A-2B)
ID	Biological Process ID
Description	Brief description of the Biological Process
GeneRatio	The ratio of the number of genes in the input list that are annotated in a given Biological Process to the total number of genes in the input list.
BgRatio	The ratio of the number of genes in the background (reference: human database) list that are annotated in a given Biological Process to the total number of genes in the background list
pvalue	The p-value for the enrichment test.
p.adjust	The adjusted p-value after multiple testing correction
qvalue	The q-value, which is another form of adjusted p-value.
geneID	The list of gene identifiers that are involved in the given Biological Process
Count	The number of genes from the input list that are involved in the given Biological Process
